# Supplementary material for: Exploring the potent enhancement effects of plyometric training on vertical jumping and sprinting ability in sports individuals
Source: Front Physiol. 2024 Sep 6;15:1435011. doi: 10.3389/fphys.2024.1435011 (PMC11420559; doi:10.3389/fphys.2024.1435011)
Supplement: Supplementary file 1 [file Table1.XLSX]

## Sheet: Sheet1
题目	作者	干预手段	指标	前测		样本量	后测		样本量	类型	间歇(5-10)	训练量	其他基本信息
				平均值	标准差		平均值	标准差

## Sheet: Final Included Document
Classification of the final included literatures (19)
Paper Title	Author	Type of Intervention		Interval Time			Volume		Outcome Indicator		Intervention	CMJ																	T20m
												Pre		Short Interval				Medium Interval		Long Interval								Sample Size	Pre		Short Interval				Medium Interval		Long Interval								Sample Size	Essential Information
		Single	Complex	0.3min-4min	5-7min	≥8min	Single-Group	Multi-Group				Mean	SD	Mean	SD	Mean	SD	Mean	SD	Mean	SD	Mean	SD	Mean	SD	Mean	SD		Mean	SD	Mean	SD	Mean	SD	Mean	SD	Mean	SD	Mean	SD	Mean	SD	Mean	SD
Postactivation potentiation following different modes of exercise	Esformes, J. I. 2010	.	✓		5		✓		CMJ		Alternate jump + left single leg jump + right single leg jump + longitudinal leg jump	47.87	11.46					39.53	5.77									13																	13	Thirteen anaerobically trained male subjects (mean 6 SD: age, 22 6 3 years; height, 182.4 6 4.3 cm; body mass, 82.7 6 9.2 kg)
Postactivation Potentiation Following Acute Bouts of Plyometric versus Heavy-Resistance Exercise in Collegiate Soccer Players	Sharma, S. K. 2018	.	✓	1		10		✓	CMJ\T20M		two-foot ankle hop10*2+5*3 hurdle（70cm）+5*drop jump	32.34	3.88	30.78	3.7					36.55	3.87							14	3.7	0.17			3.79	0.19			3.37	0.11							14	Fourteen male collegiate soccer players (age = 18.57 ± 0.94 years, height = 172.21 ± 5.07 cm, and mass = 64.79 ± 7.98 kg)
Effects of plyometrics performed during warm-up on 20 and 40 m sprint performance	Creekmur, C. C. 2017	✓			5			✓	T20		8*2CMJ（12.8-16.6%）																	10	3.134	0.076			3.172	0.089											10	10 NCAA Division I male track and field athletes.age (years)：19.3 (1.25) height (cm)：183 (0.07) Body mass (kg)：76.3 (13.8)
Effects of plyometric and whole-body vibration on physical performance in collegiate basketball players: a crossover randomized trial	Munshi, P. 2022	.	✓	4		12		✓	CMJ\T20M		Vertical jump 10*5+ long jump 15*2+ single leg alternate jump 30m+ jump depth *5	45.18	3.06	48.8	2.7					47.05	2.91							24	3.44	0.21			3.31	0.19			3.38	0.2							24	Twenty-four university basketball players (age 20.8 ± 2.02 years, height 1.79 ± 0.7 m, weight 71.2 ± 7.6 kg, and body mass index 22.00 ± 1.49 kg/m2)
The Effects of Physical Fitness on Postactivation Potentiation in Professional Soccer Athletes	Guerra, M. A., Jr. 2022	.	✓	1、3	5			✓	CMJ		Ankle jump 15*2+ Jump hurdles 5*3+20m*3 sled sprint	42.2	3.9	43.8	4.34	44.4	4.7	44.6	4.9									24																	24	24 professional footballers aged 18-36.Age (y) 23.0 + 3.6 Body fat (%) 12.9+ 2.5
The Effects of Loaded Plyometric Exercise during Warm-Up on Subsequent Sprint Performance in Collegiate Track Athletes: A Randomized Trial	Kalin A. 2020	✓			5			✓	T20M		CMJ 8*2（13%）																	22	3.15	0.19			3.16	0.21											22	Twenty-two healthy, college-aged, male (n = 12, age = 19.8 ± 1.5, bodyweight = 71.3 ± 8.5 kg, height = 176.9 ± 5.2 cm) and female (n = 10, age = 19.1 ± 1.3y, bodyweight = 55.3 ± 4.4 kg, height = 168.8 ± 2.1 cm) NCAA Division II athletes of the Track and Field team at CPP were recruited for this study.
Comparison of Post-Activation Potentiating Stimuli on Jump and Sprint Performance	Piper, A. D. 2020	✓		4		8、12、16、20		✓	T20M\CMJ		CMJ 5*3 （10%）	69.23	10.06	70.18	11.35					70.59	11.76	71.27	11.62	69.64	10.87	70.18	11.01	13	3.29	0.25	3.2	0.17					3.2	0.18	3.2	0.19	3.18	0.18	3.18	0.21	13	Thirteen resistance trained, college-aged men (n = 10) and women (n = 3) completed the study.Age (years) 20 ± 2 Weight (kg) 74.7 ± 13.3 Height (cm) 175 ± 9 BMI (kg/m2)24.3 ± 2.7 Body Fat (%)17.0 ± 5.5 Squat 1RM (kg) 144 ± 31 Squat 1RM% (%BW)144 ± 31 Training Frequency (days/week) 5.0 ± 1.0
Can Different Complex Training Improve the Individual Phenomenon of Post-Activation Potentiation?	Chen, Z. R. 2017	✓			5		✓		CMJ		Drop Jump 5*1	40.38	6.43					40.98	6.63									10																	10	Ten male division I college volleyball and basketball players (age: 21.1 ± 2.1 years; body height: 181.8 ± 7.2 cm; body mass: 77.2 ± 13.7 kg; training experience:8.0 ± 3.2 years)
The acute effects of plyometric and sled towing stimuli with and without caffeine ingestion on vertical jump performance in professional soccer players	Guerra, M. A., Jr. 2018	.	✓	1、3	5			✓	CMJ		15*2 Ankle jump +5*3 Jump +20m*3 sled (15%)	41.77	1.23	43.15	1.23	43.79	1.43	43.15	1.19									12																	12	Twenty-eight professional soccer athletes 。age (years) 23.83 ± 5.06 Body weight (Kg) 79.5 ± 9.13 Body fat (%) 12.66 ± 2.76 Caffeine intake (mg.day− 1) 110.83 ± 60.83
Acute Effects of Drop-Jump Protocols on Explosive Performances of Elite Handball Players	Dello Iacono, A. 2016	.	✓			8		✓	CMJ\T10M		5*3 depth or horizontal depth (25cm)	42.58	4.46	45.38	4.97													18																	18	Eighteen handball players
The acute effect of a plyometric stimulus on jump performance in professional rugby players	Tobin, D. P. 2014	.	✓	1、3	5			✓	CMJ		10*2 Ankle jump +5*3Jump hurdles +5* drop Jump (50cm)	43.95	5.43	46.04	5.35	45.68	5.62	45.48	5.95									20	24.27	1.73	26.21	2.63	26.35	2.88	26.42	2.84									20	Twenty professional rugby union players were recruited for the study (age = 22.4 6 3.4 years, body mass = 101.2 6 11.9 kg, height = 1.84 6 0.07 m).
The effect of plyometric exercises on repeated strength and power performance in elite karate athletes	Mh, H. 2021	✓				10		✓	CMJ		ankle jump 5*3	39	7.61	40.4	7.84													10																	10	In the present study, five male (age 18.4±1.2yrs, body height 177.0±6.4cm, body mass 70.8±9.9kg, BMI 22.3±1.9kg·m-2, ) and five female (age 19.2±0.4yrs, body height 161.6±4.4cm, body mass 52,0±2.0kg, BMI 20.1±0.8kg·m-2) karate athletes,
Acute effects of weighted plyometric exercise on sprint, agility and jump performance in university football players	Simitzi, V. Ε 2021	.	✓	1	5			✓	CMJ\T20M		Ankle jump 10*2+5*3 Jump bar +5* jump depth	41.11	1.86	42.38	1.88			43.38	1.85									20	3.46	0.045			3.39	0.044											20	Twenty male university football players were recruited from a Central University for the study (age = 21.3 ± 1.5 years, body mass = 63.3 ± 9.5 kg, height = 169.8 ± 6.4 m and BMI = 21.9 ± 2.9).
Post-Activation Potentiation Effect after Acute Plyometric Exercises on the Performance of Long Jumpers	Silva, D. D. 2021	✓		1、3		8	✓		CMJ		Switch one leg longitudinal jump *4	66.13	2.77	65.66	3.24	65.66	2.77											11																	11	11 young athletes (16.2 ± 1.3 years; 57.8 ± 7.9 kg and 166 ± 12 cm)
Influence of traditional and cluster set plyometric warm-ups on reactive strength index and leg stiffness in male rugby players	Kurt, C. 2018	✓		2				✓	CMJ		5*3DJ or5*1DJ（50cm）	31.4	33.5	33.5	1.6													13																	13	Thirteen male rugby players (age, 20.92 ± 2.25 years; body mass, 82.88 ± 9.22 kg; rugby experience, 3.61 ± 3.04 years; training volume, 10.69 ± 3.75 h/week)
Effects of two drop-jump protocols with different volumes on vertical jump performance and its association with the force-velocity profile	Baena-Raya, A. 2020	✓		4		8、12	✓		CMJ		5*3DJ or 5*1DJ（50cm）	41.6	5.8	45	5.7					44.3	5.8	43.9	5.7					34																	34	Thirty-four male athletes (age: 21.9 ± 2.0 years) were tested on three occasions. The F–v profile during the CMJ exercise was determined in the first session
Effects of conditioning hops on drop jump and sprint performance: a randomized crossover pilot study in elite athletes	Kümmel J. 2016	✓				10	✓		20M		CMJ*10																	5	2.96	0.2			2.96	0.18											5	5 athletes completed the protocol of the present study (2 women and 3 men, means ± standard deviation (SD), age women: 23 ± 8 years, height women: 181 ± 3 cm, body mass women: 79 ± 8 kg; men: 21 ± 2 years, height men 186 ± 14 cm, body mass men 99 ± 19 kg).
Acute effects of different conditioning activities on running performance of sprinters	Yoshimoto, T. 2016	✓				10		✓	20M		Little hurdle run（60m*3）																	10	3.42	0.12			3.37	0.11											10	Male sprinters (N = 10; 20.1 ± 0.6 years; 174.6 ± 4.4 cm; 66.7 ± 3.5 kg; 100-m race personal best time, 11.46 ± 0.57 s; means ± SDs)
THE ACUTE EFFECT OF DROP JUMP PROTOCOLS WITH DIFFERENT VOLUMES AND RECOVERY TIME ON COUNTERMOVEMENT JUMP PERFORMANCE	Chen, Z. R. 2013	✓		2	6	12	✓		CMJ		Drop Jump 5*2 or 5*1	36.9	8.41	38.62	7.77			36.03	9.71	34.95	8.64							10																	10	Ten male Division I college volleyball players (mean height: 178.4 6 7.4 cm; age: 20.9 6 1.6 years; weight: 73.6 6 10.7 kg)
